# Supplementary material for: Cardiovascular disease reported as modes of death in the Office for National Statistics mortality data: a retrospective observational study
Source: JRSM Open. 2025 Jun 2;16(6):20542704251330372. doi: 10.1177/20542704251330372 (PMC12130641; doi:10.1177/20542704251330372)
Supplement: sj-xlsx-1-shr-10.1177_20542704251330372 - Supplemental material for Cardiovascular disease reported as modes of death in the Office for National Statistics mortality data: a retrospective observational study [file sj-xlsx-1-shr-10.1177_20542704251330372.xlsx]

## Sheet: Sheet1
ICD10 Category	ICD10 Subcategory	ICD Code	2013	2014	2015	2016	2017	2018	2019	2020	2021
C00-D48 II Neoplasms	C30-C39 Malignant neoplasms of respiratory and intrathoracic organs	C38.0 Malignant neoplasm: Heart	19	16	13	15	12	12	18	8	17
C00-D48 II Neoplasms	C30-C39 Malignant neoplasms of respiratory and intrathoracic organs	C38.8 Malignant neoplasm: Overlapping lesion of heart, mediastinum and pleura	0	0	0	0	0	0	0	0	0
C00-D48 II Neoplasms	D00-D48 In situ and benign neoplasms, and neoplasms of uncertain or unknown behaviour	D15.1 Benign neoplasm: Heart	6	7	14	12	3	5	6	8	8
I00-199 Diseases of the circulatory system	I00 – I02 Acute rheumatic fever	I01.0 Acute rheumatic pericarditis	1	0	2	0	0	0	0	0	0
I00-199 Diseases of the circulatory system	I00 – I02 Acute rheumatic fever	I01.1 Acute rheumatic endocarditis	0	1	4	2	0	3	2	3	2
I00-199 Diseases of the circulatory system	I00 – I02 Acute rheumatic fever	I01.2 Acute rheumatic myocarditis	0	1	0	0	2	0	1	0	0
I00-199 Diseases of the circulatory system	I00 – I02 Acute rheumatic fever	I01.8 Other acute rheumatic heart disease	1	1	2	0	0	0	2	0	0
I00-199 Diseases of the circulatory system	I00 – I02 Acute rheumatic fever	I01.9 Acute rheumatic heart disease, unspecified	1	2	1	2	2	1	2	0	0
I00-199 Diseases of the circulatory system	I00 – I02 Acute rheumatic fever	I02.0 Rheumatic chorea with heart involvement	0	0	0	0	0	0	0	0	0
I00-199 Diseases of the circulatory system	I05 – I09 Chronic rheumatic heart diseases	I05.0 Mitral stenosis	110	119	123	126	110	112	125	93	82
I00-199 Diseases of the circulatory system	I05 – I09 Chronic rheumatic heart diseases	I05.1 Rheumatic mitral insufficiency	4	2	3	7	3	3	7	7	10
I00-199 Diseases of the circulatory system	I05 – I09 Chronic rheumatic heart diseases	I05.2 Mitral stenosis with insufficiency	1	0	0	0	1	0	0	6	2
I00-199 Diseases of the circulatory system	I05 – I09 Chronic rheumatic heart diseases	I05.8 Other mitral valve diseases	1	0	5	1	0	1	2	8	4
I00-199 Diseases of the circulatory system	I05 – I09 Chronic rheumatic heart diseases	I05.9 Mitral valve disease, unspecified	405	441	403	407	395	359	318	292	310
I00-199 Diseases of the circulatory system	I05 – I09 Chronic rheumatic heart diseases	I06.0 Rheumatic aortic stenosis	2	2	3	5	4	3	2	5	3
I00-199 Diseases of the circulatory system	I05 – I09 Chronic rheumatic heart diseases	I06.1 Rheumatic aortic insufficiency	1	1	0	0	0	0	1	0	0
I00-199 Diseases of the circulatory system	I05 – I09 Chronic rheumatic heart diseases	I06.2 Rheumatic aortic stenosis with insufficiency	0	0	0	0	0	0	0	0	0
I00-199 Diseases of the circulatory system	I05 – I09 Chronic rheumatic heart diseases	I06.8 Other rheumatic aortic valve diseases	0	0	0	0	0	0	0	0	0
I00-199 Diseases of the circulatory system	I05 – I09 Chronic rheumatic heart diseases	I06.9 Rheumatic aortic valve disease, unspecified	1	2	1	1	1	2	0	1	1
I00-199 Diseases of the circulatory system	I05 – I09 Chronic rheumatic heart diseases	I07.0 Tricuspid stenosis	2	1	0	2	0	6	2	0	1
I00-199 Diseases of the circulatory system	I05 – I09 Chronic rheumatic heart diseases	I07.1 Tricuspid insufficiency	72	102	124	125	146	159	131	142	153
I00-199 Diseases of the circulatory system	I05 – I09 Chronic rheumatic heart diseases	I07.2 Tricuspid stenosis with insufficiency	0	0	0	0	0	0	0	0	0
I00-199 Diseases of the circulatory system	I05 – I09 Chronic rheumatic heart diseases	I07.8 Other tricuspid valve diseases	1	6	4	5	5	6	4	5	0
I00-199 Diseases of the circulatory system	I05 – I09 Chronic rheumatic heart diseases	I07.9 Tricuspid valve disease, unspecified	11	7	5	13	10	10	11	7	10
I00-199 Diseases of the circulatory system	I05 – I09 Chronic rheumatic heart diseases	I08.0 Disorders of both mitral and aortic valves	196	29	14	10	10	39	7	309	280
I00-199 Diseases of the circulatory system	I05 – I09 Chronic rheumatic heart diseases	I08.1 Disorders of both mitral and tricuspid valves	37	62	56	55	63	59	82	90	103
I00-199 Diseases of the circulatory system	I05 – I09 Chronic rheumatic heart diseases	I08.2 Disorders of both aortic and tricuspid valves	0	0	1	0	0	3	0	32	16
I00-199 Diseases of the circulatory system	I05 – I09 Chronic rheumatic heart diseases	I08.3 Combined disorders of mitral, aortic and tricuspid valves	18	0	3	0	1	1	1	34	27
I00-199 Diseases of the circulatory system	I05 – I09 Chronic rheumatic heart diseases	I08.8 Other multiple valve diseases	1	3	0	0	0	0	0	0	1
I00-199 Diseases of the circulatory system	I05 – I09 Chronic rheumatic heart diseases	IO8.9 Multiple valve disease, unspecified	1	0	0	2	5	2	1	4	5
I00-199 Diseases of the circulatory system	I05 – I09 Chronic rheumatic heart diseases	I09.0 Rheumatic myocarditis	1	1	0	0	1	1	1	1	0
I00-199 Diseases of the circulatory system	I05 – I09 Chronic rheumatic heart diseases	I09.1 Rheumatic diseases of endocardium, valve unspecified	7	10	10	13	14	9	13	2	13
I00-199 Diseases of the circulatory system	I05 – I09 Chronic rheumatic heart diseases	I09.2 Chronic rheumatic pericarditis	0	1	0	0	1	0	0	0	0
I00-199 Diseases of the circulatory system	I05 – I09 Chronic rheumatic heart diseases	I09.8 Other specified rheumatic heart diseases	0	0	0	0	0	0	0	0	0
I00-199 Diseases of the circulatory system	I05 – I09 Chronic rheumatic heart diseases	I09.9 Rheumatic heart disease, unspecified	48	34	34	31	30	22	30	28	19
I00-199 Diseases of the circulatory system	I10 – I15 Hypertensive diseases	I11.0 Hypertensive heart disease with (congestive) heart failure	1783	2092	2264	2289	2257	2251	2170	2332	2271
I00-199 Diseases of the circulatory system	I10 – I15 Hypertensive diseases	I11.9 Hypertensive heart disease without (congestive) heart failure	1237	1185	1251	1235	1342	1340	1266	1566	1644
I00-199 Diseases of the circulatory system	I10 – I15 Hypertensive diseases	I13.0 Hypertensive heart and renal disease with (congestive) heart failure	23	24	34	41	43	51	59	71	103
I00-199 Diseases of the circulatory system	I10 – I15 Hypertensive diseases	I13.1 Hypertensive heart and renal disease with renal failure	20	110	87	107	116	137	131	132	148
I00-199 Diseases of the circulatory system	I10 – I15 Hypertensive diseases	I13.2 Hypertensive heart and renal disease with both (congestive) heart failure and renal failure	132	609	653	666	759	794	791	869	943
I00-199 Diseases of the circulatory system	I10 – I15 Hypertensive diseases	I13.9 Hypertensive heart and renal disease, unspecified	14	12	13	21	24	51	43	44	54
I00-199 Diseases of the circulatory system	I20 - I25 Ischaemic heart diseases	I21.0 Acute transmural myocardial infarction of anterior wall	1	0	1	2	3	0	2	233	265
I00-199 Diseases of the circulatory system	I20 - I25 Ischaemic heart diseases	I21.1 Acute transmural myocardial infarction of inferior wall	0	0	2	0	0	0	0	130	160
I00-199 Diseases of the circulatory system	I20 - I25 Ischaemic heart diseases	I21.2 Acute transmural myocardial infarction of other sites	0	2	5	1	2	0	1	77	52
I00-199 Diseases of the circulatory system	I20 - I25 Ischaemic heart diseases	I21.3 Acute transmural myocardial infarction of unspecified site	7	8	9	8	7	5	7	385	362
I00-199 Diseases of the circulatory system	I20 - I25 Ischaemic heart diseases	I21.4 Acute subendocardial myocardial infarction	34	30	25	24	41	26	23	472	479
I00-199 Diseases of the circulatory system	I20 - I25 Ischaemic heart diseases	I21.9 Acute myocardial infarction, unspecified	23100	21820	21877	20692	20525	19511	19233	18081	18675
I00-199 Diseases of the circulatory system	I20 - I25 Ischaemic heart diseases	I22.0 Subsequent myocardial infarction of anterior wall	0	0	0	0	0	0	0	0	0
I00-199 Diseases of the circulatory system	I20 - I25 Ischaemic heart diseases	I22.1 Subsequent myocardial infarction of inferior wall	0	0	0	0	0	0	0	0	0
I00-199 Diseases of the circulatory system	I20 - I25 Ischaemic heart diseases	I22.8 Subsequent myocardial infarction of other sites	0	0	1	0	0	0	0	0	0
I00-199 Diseases of the circulatory system	I20 - I25 Ischaemic heart diseases	I22.9 Subsequent myocardial infarction of unspecified site	1	0	1	0	0	0	0	0	0
I00-199 Diseases of the circulatory system	I20 - I25 Ischaemic heart diseases	I23.0 Haemopericardium as current complication following acute myocardial infarction	0	0	0	0	0	0	0	0	0
I00-199 Diseases of the circulatory system	I20 - I25 Ischaemic heart diseases	I23.1 Atrial septal defect as current complication following acute myocardial infarction	0	0	0	0	0	0	0	0	0
I00-199 Diseases of the circulatory system	I20 - I25 Ischaemic heart diseases	I23.2 Ventricular septal defect as current complication following acute myocardial infarction	0	0	0	0	0	0	0	0	0
I00-199 Diseases of the circulatory system	I20 - I25 Ischaemic heart diseases	I23.3 Rupture of cardiac wall without haemopericardium as current complication following acute myocardial infarction	0	0	0	0	0	0	0	0	0
I00-199 Diseases of the circulatory system	I20 - I25 Ischaemic heart diseases	I23.4 Rupture of chordae tendineae as current complication following acute myocardial infarction	0	0	0	0	0	0	0	0	0
I00-199 Diseases of the circulatory system	I20 - I25 Ischaemic heart diseases	I23.5 Rupture of papillary muscle as current complication following acute myocardial infarction	0	0	0	0	0	0	0	0	0
I00-199 Diseases of the circulatory system	I20 - I25 Ischaemic heart diseases	I23.6 Thrombosis of atrium, auricular appendage, and ventricle as current complications following acute myocardial infarction	0	0	0	0	0	0	0	0	0
I00-199 Diseases of the circulatory system	I20 - I25 Ischaemic heart diseases	I23.8 Other current complications following acute myocardial infarction	0	0	0	0	0	0	0	0	0
I00-199 Diseases of the circulatory system	I20 - I25 Ischaemic heart diseases	I24.0 Coronary thrombosis not resulting in myocardial infarction	0	0	0	0	0	0	0	0	0
I00-199 Diseases of the circulatory system	I20 - I25 Ischaemic heart diseases	I24.1 Dressler syndrome	0	2	0	0	0	0	0	2	1
I00-199 Diseases of the circulatory system	I20 - I25 Ischaemic heart diseases	I24.8 Other forms of acute ischaemic heart disease	19	18	10	17	20	19	15	52	67
I00-199 Diseases of the circulatory system	I20 - I25 Ischaemic heart diseases	I24.9 Acute ischaemic heart disease, unspecified	424	338	376	379	465	400	413	415	437
I00-199 Diseases of the circulatory system	I20 - I25 Ischaemic heart diseases	I25.0 Atherosclerotic cardiovascular disease, so described	0	3	2	3	8	14	8	6	12
I00-199 Diseases of the circulatory system	I20 - I25 Ischaemic heart diseases	I25.1 Atherosclerotic heart disease	14633	13338	13068	12387	12419	12142	12200	11896	12744
I00-199 Diseases of the circulatory system	I20 - I25 Ischaemic heart diseases	I25.2 Old myocardial infarction	0	0	0	0	0	0	0	0	0
I00-199 Diseases of the circulatory system	I20 - I25 Ischaemic heart diseases	I25.3 Aneurysm of heart	16	33	22	18	24	15	16	19	11
I00-199 Diseases of the circulatory system	I20 - I25 Ischaemic heart diseases	I25.4 Coronary artery aneurysm	4	6	5	2	7	6	2	14	11
I00-199 Diseases of the circulatory system	I20 - I25 Ischaemic heart diseases	I25.5 Ischaemic cardiomyopathy	394	412	523	546	542	608	598	504	472
I00-199 Diseases of the circulatory system	I20 - I25 Ischaemic heart diseases	I25.6 Silent myocardial ischaemia	0	0	0	0	0	0	0	0	0
I00-199 Diseases of the circulatory system	I20 - I25 Ischaemic heart diseases	I25.8 Other forms of chronic ischaemic heart disease	221	131	105	97	96	98	85	229	190
I00-199 Diseases of the circulatory system	I20 - I25 Ischaemic heart diseases	I25.9 Chronic ischaemic heart disease, unspecified	24696	24071	24446	23258	23416	22795	22086	23059	22786
I00-199 Diseases of the circulatory system	I26 – I52 Other heart diseases	I30.0 Acute nonspecific idiopathic pericarditis	1	0	0	0	0	2	0	0	0
I00-199 Diseases of the circulatory system	I26 – I52 Other heart diseases	I30.1 Infective pericarditis	10	6	11	9	9	8	10	5	3
I00-199 Diseases of the circulatory system	I26 – I52 Other heart diseases	I30.8 Other forms of acute pericarditis	22	14	16	14	12	15	9	10	21
I00-199 Diseases of the circulatory system	I26 – I52 Other heart diseases	I30.9 Acute pericarditis, unspecified	22	23	26	22	30	30	21	21	17
I00-199 Diseases of the circulatory system	I26 – I52 Other heart diseases	I31.0 Chronic adhesive pericarditis	3	3	0	1	0	0	1	0	2
I00-199 Diseases of the circulatory system	I26 – I52 Other heart diseases	I31.1 Chronic constrictive pericarditis	28	26	26	35	22	23	34	45	18
I00-199 Diseases of the circulatory system	I26 – I52 Other heart diseases	I31.2 Haemopericardium, not elsewhere classified	21	23	37	35	23	30	31	20	28
I00-199 Diseases of the circulatory system	I26 – I52 Other heart diseases	I31.3 Pericardial effusion (noninflammatory)	17	24	10	19	21	17	47	26	30
I00-199 Diseases of the circulatory system	I26 – I52 Other heart diseases	I31.8 Other specified diseases of pericardium	0	1	0	0	0	0	1	1	1
I00-199 Diseases of the circulatory system	I26 – I52 Other heart diseases	I31.9 Disease of pericardium, unspecified	52	67	66	58	64	54	49	49	43
I00-199 Diseases of the circulatory system	I26 – I52 Other heart diseases	I32.0 Pericarditis in bacterial diseases classified elsewhere	0	0	0	0	0	0	0	0	0
I00-199 Diseases of the circulatory system	I26 – I52 Other heart diseases	I32.1 Pericarditis in other infectious and parasitic diseases classified elsewhere	0	0	0	0	0	0	0	0	0
I00-199 Diseases of the circulatory system	I26 – I52 Other heart diseases	I32.8 Pericarditis in other diseases classified elsewhere	0	0	0	0	0	0	0	0	0
I00-199 Diseases of the circulatory system	I26 – I52 Other heart diseases	I33.0 Acute and subacute infective endocarditis	301	328	377	390	397	469	493	500	540
I00-199 Diseases of the circulatory system	I26 – I52 Other heart diseases	I33.9 Acute endocarditis, unspecified	6	4	3	6	3	1	4	2	2
I00-199 Diseases of the circulatory system	I26 – I52 Other heart diseases	I34.0 Mitral (valve) insufficiency	457	459	467	509	471	483	537	440	364
I00-199 Diseases of the circulatory system	I26 – I52 Other heart diseases	I34.1 Mitral (valve) prolapse	58	60	54	52	54	51	45	45	52
I00-199 Diseases of the circulatory system	I26 – I52 Other heart diseases	I34.2 Nonrheumatic mitral (valve) stenosis	1	2	3	0	1	1	0	0	0
I00-199 Diseases of the circulatory system	I26 – I52 Other heart diseases	I34.8 Other nonrheumatic mitral valve disorders	11	6	6	5	6	5	9	5	6
I00-199 Diseases of the circulatory system	I26 – I52 Other heart diseases	I34.9 Nonrheumatic mitral valve disorder, unspecified	0	0	0	1	0	1	0	0	1
I00-199 Diseases of the circulatory system	I26 – I52 Other heart diseases	I35.0 Aortic (valve) stenosis	2838	2973	3326	3313	3289	3423	3397	3318	3545
I00-199 Diseases of the circulatory system	I26 – I52 Other heart diseases	I35.1 Aortic (valve) insufficiency	97	114	100	106	100	115	116	99	94
I00-199 Diseases of the circulatory system	I26 – I52 Other heart diseases	I35.2 Aortic (valve) stenosis with insufficiency	10	13	9	14	19	16	10	13	11
I00-199 Diseases of the circulatory system	I26 – I52 Other heart diseases	I35.8 Other aortic valve disorders	69	70	45	67	70	70	64	71	55
I00-199 Diseases of the circulatory system	I26 – I52 Other heart diseases	I35.9 Aortic valve disorder, unspecified	525	516	481	483	449	485	513	421	445
I00-199 Diseases of the circulatory system	I26 – I52 Other heart diseases	I36.0 Nonrheumatic tricuspid (valve) stenosis	0	0	0	1	0	0	0	0	0
I00-199 Diseases of the circulatory system	I26 – I52 Other heart diseases	I36.1 Nonrheumatic tricuspid (valve) insufficiency	2	1	0	0	1	0	0	0	0
I00-199 Diseases of the circulatory system	I26 – I52 Other heart diseases	I36.2 Nonrheumatic tricuspid (valve) stenosis with insufficiency	0	0	0	0	0	0	0	0	0
I00-199 Diseases of the circulatory system	I26 – I52 Other heart diseases	I36.8 Other nonrheumatic tricuspid valve disorders	0	0	0	0	0	1	0	0	0
I00-199 Diseases of the circulatory system	I26 – I52 Other heart diseases	I36.9 Nonrheumatic tricuspid valve disorder, unspecified	0	0	0	0	0	0	0	1	0
I00-199 Diseases of the circulatory system	I26 – I52 Other heart diseases	I37.0 Pulmonary valve stenosis	0	2	0	0	1	1	0	0	0
I00-199 Diseases of the circulatory system	I26 – I52 Other heart diseases	I37.1 Pulmonary valve insufficiency	2	0	2	1	0	2	2	5	1
I00-199 Diseases of the circulatory system	I26 – I52 Other heart diseases	I37.2 Pulmonary valve stenosis with insufficiency	0	0	0	0	0	0	1	0	0
I00-199 Diseases of the circulatory system	I26 – I52 Other heart diseases	I37.8 Other pulmonary valve disorders	0	1	0	1	1	0	0	0	0
I00-199 Diseases of the circulatory system	I26 – I52 Other heart diseases	I37.9 Pulmonary valve disorder, unspecified	3	1	1	1	1	1	1	1	1
I00-199 Diseases of the circulatory system	I26 – I52 Other heart diseases	I38 Endocarditis, valve unspecified	874	817	966	962	959	999	995	1043	1207
I00-199 Diseases of the circulatory system	I26 – I52 Other heart diseases	I39.0 Mitral valve disorders in diseases classified elsewhere	0	0	0	0	0	0	0	0	0
I00-199 Diseases of the circulatory system	I26 – I52 Other heart diseases	I39.1 Aortic valve disorders in diseases classified elsewhere	0	0	0	0	0	0	0	0	0
I00-199 Diseases of the circulatory system	I26 – I52 Other heart diseases	I39.2 Tricuspid valve disorders in diseases classified elsewhere	0	0	0	0	0	0	0	0	0
I00-199 Diseases of the circulatory system	I26 – I52 Other heart diseases	I39.3 Pulmonary valve disorders in diseases classified elsewhere	0	0	0	0	0	0	0	0	0
I00-199 Diseases of the circulatory system	I26 – I52 Other heart diseases	I39.4 Multiple valve disorders in diseases classified elsewhere	0	0	0	0	0	0	0	0	0
I00-199 Diseases of the circulatory system	I26 – I52 Other heart diseases	I39.8 Endocarditis, valve unspecified, in diseases classified elsewhere	0	0	0	0	0	0	0	0	0
I00-199 Diseases of the circulatory system	I26 – I52 Other heart diseases	I40.0 Infective myocarditis	26	39	30	16	22	29	28	31	19
I00-199 Diseases of the circulatory system	I26 – I52 Other heart diseases	I40.1 Isolated myocarditis	7	2	0	2	0	1	0	1	0
I00-199 Diseases of the circulatory system	I26 – I52 Other heart diseases	I40.8 Other acute myocarditis	2	4	3	2	1	0	1	2	0
I00-199 Diseases of the circulatory system	I26 – I52 Other heart diseases	I40.9 Acute myocarditis, unspecified	14	16	14	11	18	20	18	13	21
I00-199 Diseases of the circulatory system	I26 – I52 Other heart diseases	I41.0 Myocarditis in bacterial diseases classified elsewhere	0	0	0	0	0	0	0	0	0
I00-199 Diseases of the circulatory system	I26 – I52 Other heart diseases	I41.1 Myocarditis in viral diseases classified elsewhere	0	0	0	0	0	0	0	0	0
I00-199 Diseases of the circulatory system	I26 – I52 Other heart diseases	I41.2 Myocarditis in other infectious and parasitic diseases classified elsewhere	0	0	0	0	0	0	0	0	0
I00-199 Diseases of the circulatory system	I26 – I52 Other heart diseases	I41.8 Myocarditis in other diseases classified elsewhere	0	0	0	0	0	0	0	0	0
I00-199 Diseases of the circulatory system	I26 – I52 Other heart diseases	I42.0 Dilated cardiomyopathy	781	803	853	813	846	825	877	873	850
I00-199 Diseases of the circulatory system	I26 – I52 Other heart diseases	I42.1 Obstructive hypertrophic cardiomyopathy	62	57	53	56	48	62	55	52	63
I00-199 Diseases of the circulatory system	I26 – I52 Other heart diseases	I42.2 Other hypertrophic cardiomyopathy	111	108	120	90	119	144	127	146	143
I00-199 Diseases of the circulatory system	I26 – I52 Other heart diseases	I42.3 Endomyocardial (eosinophilic) disease	2	0	0	0	1	1	0	1	1
I00-199 Diseases of the circulatory system	I26 – I52 Other heart diseases	I42.4 Endocardial fibroelastosis	7	8	12	13	9	11	14	17	20
I00-199 Diseases of the circulatory system	I26 – I52 Other heart diseases	I42.5 Other restrictive cardiomyopathy	40	8	4	3	9	5	6	26	24
I00-199 Diseases of the circulatory system	I26 – I52 Other heart diseases	I42.6 Alcoholic cardiomyopathy	109	89	78	104	120	97	109	136	134
I00-199 Diseases of the circulatory system	I26 – I52 Other heart diseases	I42.7 Cardiomyopathy due to drugs and other external agents	7	2	1	3	4	8	4	4	6
I00-199 Diseases of the circulatory system	I26 – I52 Other heart diseases	I42.8 Other cardiomyopathies	22	27	20	16	23	21	28	28	22
I00-199 Diseases of the circulatory system	I26 – I52 Other heart diseases	I42.9 Cardiomyopathy, unspecified	282	307	348	312	347	365	365	342	316
I00-199 Diseases of the circulatory system	I26 – I52 Other heart diseases	I43.0 Cardiomyopathy in infectious and parasitic diseases classified elsewhere	0	0	0	0	0	0	0	0	0
I00-199 Diseases of the circulatory system	I26 – I52 Other heart diseases	I43.1 Cardiomyopathy in metabolic diseases	0	0	0	0	0	0	0	0	0
I00-199 Diseases of the circulatory system	I26 – I52 Other heart diseases	I43.2 Cardiomyopathy in nutritional diseases	0	0	0	0	0	0	0	0	0
I00-199 Diseases of the circulatory system	I26 – I52 Other heart diseases	I43.8 Cardiomyopathy in other diseases classified elsewhere	0	0	0	0	0	0	0	0	0
I00-199 Diseases of the circulatory system	I26 – I52 Other heart diseases	I44.0 Atrioventricular block, first degree	0	2	2	1	3	1	2	1	2
I00-199 Diseases of the circulatory system	I26 – I52 Other heart diseases	I44.1 Atrioventricular block, second degree	1	1	2	4	0	1	2	7	8
I00-199 Diseases of the circulatory system	I26 – I52 Other heart diseases	I44.2 Atrioventricular block, complete	71	76	91	63	94	109	107	93	138
I00-199 Diseases of the circulatory system	I26 – I52 Other heart diseases	I44.3 Other and unspecified atrioventricular block	1	5	1	2	2	6	4	4	9
I00-199 Diseases of the circulatory system	I26 – I52 Other heart diseases	I44.4 Left anterior fascicular block	0	0	0	0	0	0	0	0	0
I00-199 Diseases of the circulatory system	I26 – I52 Other heart diseases	I44.5 Left posterior fascicular block	0	0	0	0	0	0	0	0	0
I00-199 Diseases of the circulatory system	I26 – I52 Other heart diseases	I44.6 Other and unspecified fascicular block	0	0	0	0	0	0	0	0	0
I00-199 Diseases of the circulatory system	I26 – I52 Other heart diseases	I44.7 Left bundle-branch block, unspecified	2	0	0	0	0	1	0	0	0
I00-199 Diseases of the circulatory system	I26 – I52 Other heart diseases	I45.0 Right fascicular block	0	0	0	0	0	0	0	0	1
I00-199 Diseases of the circulatory system	I26 – I52 Other heart diseases	I45.1 Other and unspecified right bundle-branch block	2	0	0	0	0	1	0	0	0
I00-199 Diseases of the circulatory system	I26 – I52 Other heart diseases	I45.2 Bifascicular block	0	2	2	1	0	2	1	2	0
I00-199 Diseases of the circulatory system	I26 – I52 Other heart diseases	I45.3 Trifascicular block	1	3	1	4	4	3	7	2	2
I00-199 Diseases of the circulatory system	I26 – I52 Other heart diseases	I45.4 Nonspecific intraventricular block	1	2	0	4	4	6	5	6	5
I00-199 Diseases of the circulatory system	I26 – I52 Other heart diseases	I45.5 Other specified heart block	2	0	0	0	0	0	1	0	0
I00-199 Diseases of the circulatory system	I26 – I52 Other heart diseases	I45.6 Pre-excitation syndrome	4	4	3	3	4	9	3	3	4
I00-199 Diseases of the circulatory system	I26 – I52 Other heart diseases	I45.8 Other specified conduction disorders	8	5	8	8	4	5	12	2	0
I00-199 Diseases of the circulatory system	I26 – I52 Other heart diseases	I45.9 Conduction disorder, unspecified	49	43	39	43	35	43	56	56	68
I00-199 Diseases of the circulatory system	I26 – I52 Other heart diseases	I46.1 Sudden cardiac death, so described	77	76	49	58	43	31	43	43	26
I00-199 Diseases of the circulatory system	I26 – I52 Other heart diseases	I46.9 Cardiac arrest, unspecified	30	29	30	39	32	24	31	30	31
I00-199 Diseases of the circulatory system	I26 – I52 Other heart diseases	I47.0 Re-entry ventricular arrhythmia	1	1	0	0	0	0	2	1	1
I00-199 Diseases of the circulatory system	I26 – I52 Other heart diseases	I47.1 Supraventricular tachycardia	9	7	11	10	9	5	17	11	11
I00-199 Diseases of the circulatory system	I26 – I52 Other heart diseases	I47.2 Ventricular tachycardia	9	8	11	13	16	11	16	16	15
I00-199 Diseases of the circulatory system	I26 – I52 Other heart diseases	I47.9 Paroxysmal tachycardia, unspecified	0	0	0	0	0	0	0	0	0
I00-199 Diseases of the circulatory system	I26 – I52 Other heart diseases	I480 I48.0 Paroxysmal atrial fibrillation (from 2014 onwards)	0	85	89	91	79	97	84	98	106
I00-199 Diseases of the circulatory system	I26 – I52 Other heart diseases	I481 I48.1 Persistant atrial fibrillation (from 2014 onwards)	0	1	0	1	0	0	0	0	0
I00-199 Diseases of the circulatory system	I26 – I52 Other heart diseases	I482 I48.2 Chronic atrial fibrillation (from 2014 onwards)	0	9	8	6	10	3	5	14	13
I00-199 Diseases of the circulatory system	I26 – I52 Other heart diseases	I483 I48.3 Typical atrial flutter (from 2014 onwards)	0	0	0	0	0	0	0	0	0
I00-199 Diseases of the circulatory system	I26 – I52 Other heart diseases	I484 I48.4 Atypical atrial flutter (from 2014 onwards)	0	0	0	0	0	0	0	0	0
I00-199 Diseases of the circulatory system	I26 – I52 Other heart diseases	I489 I48.9 Atrial fibrillation and atrial flutter, unspecified (from 2014 onwards)	0	5301	5708	5990	6183	6807	6976	7461	7895
I00-199 Diseases of the circulatory system	I26 – I52 Other heart diseases	I49.0 Ventricular fibrillation and flutter	29	24	25	30	37	34	31	22	23
I00-199 Diseases of the circulatory system	I26 – I52 Other heart diseases	I49.1 Atrial premature depolarization	1	0	0	0	0	0	0	0	0
I00-199 Diseases of the circulatory system	I26 – I52 Other heart diseases	I49.2 Junctional premature depolarization	0	0	0	0	0	0	0	0	0
I00-199 Diseases of the circulatory system	I26 – I52 Other heart diseases	I49.3 Ventricular premature depolarization	0	0	0	0	0	0	1	0	0
I00-199 Diseases of the circulatory system	I26 – I52 Other heart diseases	I49.4 Other and unspecified premature depolarization	0	0	1	0	0	0	0	0	0
I00-199 Diseases of the circulatory system	I26 – I52 Other heart diseases	I49.5 Sick sinus syndrome	15	12	9	12	11	11	14	10	18
I00-199 Diseases of the circulatory system	I26 – I52 Other heart diseases	I49.8 Other specified cardiac arrhythmias	8	6	10	10	8	9	9	8	15
I00-199 Diseases of the circulatory system	I26 – I52 Other heart diseases	I49.9 Cardiac arrhythmia, unspecified	156	152	159	231	244	247	221	195	176
I00-199 Diseases of the circulatory system	I26 – I52 Other heart diseases	I50.0 Congestive heart failure	3236	3035	3159	3406	3586	3642	3801	3776	3607
I00-199 Diseases of the circulatory system	I26 – I52 Other heart diseases	I50.1 Left ventricular failure	591	385	353	366	353	284	276	311	246
I00-199 Diseases of the circulatory system	I26 – I52 Other heart diseases	I50.9 Heart failure, unspecified	1694	950	966	1040	1123	1196	1260	1698	2447
I00-199 Diseases of the circulatory system	I26 – I52 Other heart diseases	I51.0 Cardiac septal defect, acquired	4	0	0	0	0	0	0	0	0
I00-199 Diseases of the circulatory system	I26 – I52 Other heart diseases	I51.1 Rupture of chordae tendineae, not elsewhere classified	1	4	0	0	2	0	1	0	0
I00-199 Diseases of the circulatory system	I26 – I52 Other heart diseases	I51.2 Rupture of papillary muscle, not elsewhere classified	0	0	0	1	0	0	0	0	2
I00-199 Diseases of the circulatory system	I26 – I52 Other heart diseases	I51.3 Intracardiac thrombosis, not elsewhere classified	2	10	11	16	18	13	21	39	38
I00-199 Diseases of the circulatory system	I26 – I52 Other heart diseases	I51.4 Myocarditis, unspecified	186	151	180	151	150	175	155	168	138
I00-199 Diseases of the circulatory system	I26 – I52 Other heart diseases	I51.5 Myocardial degeneration	1604	1485	1590	1434	1327	1357	1133	1296	966
I00-199 Diseases of the circulatory system	I26 – I52 Other heart diseases	I51.6 Cardiovascular disease, unspecified	368	264	250	249	235	230	232	330	278
I00-199 Diseases of the circulatory system	I26 – I52 Other heart diseases	I51.7 Cardiomegaly	636	613	656	700	730	809	812	804	813
I00-199 Diseases of the circulatory system	I26 – I52 Other heart diseases	I51.8 Other ill-defined heart diseases	188	218	218	287	350	379	369	415	354
I00-199 Diseases of the circulatory system	I26 – I52 Other heart diseases	I51.9 Heart disease, unspecified	58	60	35	31	46	42	45	62	47
I00-199 Diseases of the circulatory system	I26 – I52 Other heart diseases	I52.0 Other heart disorders in bacterial diseases classified elsewhere	0	0	0	0	0	0	0	0	0
I00-199 Diseases of the circulatory system	I26 – I52 Other heart diseases	I52.1 Other heart disorders in other infectious and parasitic diseases classified elsewhere	0	0	0	0	0	0	0	0	0
I00-199 Diseases of the circulatory system	I26 – I52 Other heart diseases	I52.8 Other heart disorders in other diseases classified elsewhere	0	0	0	0	0	0	0	0	0
I00-199 Diseases of the circulatory system	I70 – I79 Diseases of the arteries, arterioles and capillaries	I70.0 Atherosclerosis of aorta	16	17	9	5	7	3	6	6	4
I00-199 Diseases of the circulatory system	I70 – I79 Diseases of the arteries, arterioles and capillaries	I70.1 Atherosclerosis of renal artery	10	4	9	5	5	4	11	4	6
I00-199 Diseases of the circulatory system	I70 – I79 Diseases of the arteries, arterioles and capillaries	I70.2 Atherosclerosis of arteries of extremities	8	9	7	1	1	4	7	5	2
I00-199 Diseases of the circulatory system	I70 – I79 Diseases of the arteries, arterioles and capillaries	I70.8 Atherosclerosis of other arteries	3	0	3	3	2	0	1	0	1
I00-199 Diseases of the circulatory system	I70 – I79 Diseases of the arteries, arterioles and capillaries	I70.9 Generalized and unspecified atherosclerosis	126	108	78	49	51	53	48	42	47
I00-199 Diseases of the circulatory system	I70 – I79 Diseases of the arteries, arterioles and capillaries	I71.0 Dissection of aorta [any part]	1327	1285	1347	1296	1328	1367	1369	1559	1635
I00-199 Diseases of the circulatory system	I70 – I79 Diseases of the arteries, arterioles and capillaries	I71.1 Thoracic aortic aneurysm, ruptured	436	428	453	395	372	373	347	361	359
I00-199 Diseases of the circulatory system	I70 – I79 Diseases of the arteries, arterioles and capillaries	I71.2 Thoracic aortic aneurysm, without mention of rupture	79	91	79	80	77	61	64	68	65
I00-199 Diseases of the circulatory system	I70 – I79 Diseases of the arteries, arterioles and capillaries	I71.3 Abdominal aortic aneurysm, ruptured	3073	3041	2727	2641	2568	2448	2269	2156	2246
I00-199 Diseases of the circulatory system	I70 – I79 Diseases of the arteries, arterioles and capillaries	I71.4 Abdominal aortic aneurysm, without mention of rupture	454	407	383	368	345	338	329	334	379
I00-199 Diseases of the circulatory system	I70 – I79 Diseases of the arteries, arterioles and capillaries	I71.5 Thoracoabdominal aortic aneurysm, ruptured	28	33	43	30	27	26	30	24	28
I00-199 Diseases of the circulatory system	I70 – I79 Diseases of the arteries, arterioles and capillaries	I71.6 Thoracoabdominal aortic aneurysm, without mention of rupture	15	17	22	29	17	12	16	15	18
I00-199 Diseases of the circulatory system	I70 – I79 Diseases of the arteries, arterioles and capillaries	I71.8 Aortic aneurysm of unspecified site, ruptured	358	341	374	335	288	237	279	241	259
I00-199 Diseases of the circulatory system	I70 – I79 Diseases of the arteries, arterioles and capillaries	I71.9 Aortic aneurysm of unspecified site, without mention of rupture	101	98	103	88	106	94	81	90	75
I00-199 Diseases of the circulatory system	I70 – I79 Diseases of the arteries, arterioles and capillaries	I72.0 Aneurysm and dissection of carotid artery	7	9	3	12	9	12	17	11	11
I00-199 Diseases of the circulatory system	I70 – I79 Diseases of the arteries, arterioles and capillaries	I72.1 Aneurysm and dissection of artery of upper extremity	0	0	0	0	0	0	0	0	0
I00-199 Diseases of the circulatory system	I70 – I79 Diseases of the arteries, arterioles and capillaries	I72.2 Aneurysm and dissection of renal artery	8	16	11	16	7	13	12	14	9
I00-199 Diseases of the circulatory system	I70 – I79 Diseases of the arteries, arterioles and capillaries	I72.3 Aneurysm and dissection of iliac artery	94	89	85	87	73	77	63	59	65
I00-199 Diseases of the circulatory system	I70 – I79 Diseases of the arteries, arterioles and capillaries	I72.4 Aneurysm and dissection of artery of lower extremity	13	20	20	16	18	19	15	30	18
I00-199 Diseases of the circulatory system	I70 – I79 Diseases of the arteries, arterioles and capillaries	I72.5 Aneurysm and dissection of other precerebral arteries	0	0	1	0	1	0	0	0	1
I00-199 Diseases of the circulatory system	I70 – I79 Diseases of the arteries, arterioles and capillaries	I72.6 Aneurysm and dissection of vertebral artery	0	1	6	7	5	15	10	10	12
I00-199 Diseases of the circulatory system	I70 – I79 Diseases of the arteries, arterioles and capillaries	I72.8 Aneurysm and dissection of other specified arteries	27	33	33	43	48	37	36	27	52
I00-199 Diseases of the circulatory system	I70 – I79 Diseases of the arteries, arterioles and capillaries	I72.9 Aneurysm and dissection of unspecified site	40	25	37	31	35	23	28	36	40
I00-199 Diseases of the circulatory system	I70 – I79 Diseases of the arteries, arterioles and capillaries	I77.0 Arteriovenous fistula, acquired	6	9	8	11	10	12	8	11	13
I00-199 Diseases of the circulatory system	I70 – I79 Diseases of the arteries, arterioles and capillaries	I77.1 Stricture of artery	16	19	17	21	24	15	23	26	23
I00-199 Diseases of the circulatory system	I70 – I79 Diseases of the arteries, arterioles and capillaries	I77.2 Rupture of artery	51	39	35	43	34	33	29	36	24
I00-199 Diseases of the circulatory system	I70 – I79 Diseases of the arteries, arterioles and capillaries	I77.3 Arterial fibromuscular dysplasia	0	1	0	0	0	0	0	2	1
I00-199 Diseases of the circulatory system	I70 – I79 Diseases of the arteries, arterioles and capillaries	I77.4 Coeliac artery compression syndrome	1	0	0	1	0	2	2	4	7
I00-199 Diseases of the circulatory system	I70 – I79 Diseases of the arteries, arterioles and capillaries	I77.5 Necrosis of artery	0	0	0	0	0	0	0	0	0
I00-199 Diseases of the circulatory system	I70 – I79 Diseases of the arteries, arterioles and capillaries	I77.6 Arteritis, unspecified	92	141	116	143	162	136	137	85	83
I00-199 Diseases of the circulatory system	I70 – I79 Diseases of the arteries, arterioles and capillaries	I77.8 Other specified disorders of arteries and arterioles	42	20	18	14	12	24	24	21	22
I00-199 Diseases of the circulatory system	I70 – I79 Diseases of the arteries, arterioles and capillaries	I77.9 Disorder of arteries and arterioles, unspecified	41	32	41	44	44	26	39	33	37
I00-199 Diseases of the circulatory system	I70 – I79 Diseases of the arteries, arterioles and capillaries	I79.0 Aneurysm of aorta in diseases classified elsewhere	0	0	0	0	0	0	0	0	0
I00-199 Diseases of the circulatory system	I70 – I79 Diseases of the arteries, arterioles and capillaries	I79.1 Aortitis in diseases classified elsewhere	0	0	0	0	0	0	0	0	0
I00-199 Diseases of the circulatory system	I70 – I79 Diseases of the arteries, arterioles and capillaries	I79.2 Peripheral angiopathy in diseases classified elsewhere	0	0	0	0	0	0	0	0	0
I00-199 Diseases of the circulatory system	I70 – I79 Diseases of the arteries, arterioles and capillaries	I79.8 Other disorders of arteries, arterioles and capillaries in diseases classified elsewhere	0	0	0	0	0	0	0	0	0
I00-199 Diseases of the circulatory system	I95 – I99 Other and unspecified disorders of the circulatory system	I95.0 Idiopathic hypotension	0	0	0	0	0	0	0	0	0
I00-199 Diseases of the circulatory system	I95 – I99 Other and unspecified disorders of the circulatory system	I95.1 Orthostatic hypotension	5	6	5	5	4	7	14	11	9
I00-199 Diseases of the circulatory system	I95 – I99 Other and unspecified disorders of the circulatory system	I95.2 Hypotension due to drugs	0	1	0	0	0	0	0	0	0
I00-199 Diseases of the circulatory system	I95 – I99 Other and unspecified disorders of the circulatory system	I95.8 Other hypotension	0	0	0	1	1	0	0	0	0
I00-199 Diseases of the circulatory system	I95 – I99 Other and unspecified disorders of the circulatory system	I95.9 Hypotension, unspecified	1	4	1	0	0	0	1	4	2
I00-199 Diseases of the circulatory system	I95 – I99 Other and unspecified disorders of the circulatory system	I98.0 Cardiovascular syphilis	0	0	0	0	0	0	0	0	0
I00-199 Diseases of the circulatory system	I95 – I99 Other and unspecified disorders of the circulatory system	I98.1 Cardiovascular disorders in other infectious and parasitic diseases classified elsewhere	0	0	0	0	0	0	0	0	0
I00-199 Diseases of the circulatory system	I95 – I99 Other and unspecified disorders of the circulatory system	I99 Other and unspecified disorders of circulatory system	17	16	13	11	10	5	10	5	5
Q00 – Q99 XVII Congenital malformations, deformation and chromosomal abnormalities	Q20 – Q28 Congenital malformations of the circulatory system	Q20.0 Common arterial trunk	3	1	3	0	2	2	1	2	4
Q00 – Q99 XVII Congenital malformations, deformation and chromosomal abnormalities	Q20 – Q28 Congenital malformations of the circulatory system	Q20.1 Double outlet right ventricle	1	1	4	1	1	1	1	3	1
Q00 – Q99 XVII Congenital malformations, deformation and chromosomal abnormalities	Q20 – Q28 Congenital malformations of the circulatory system	Q20.2 Double outlet left ventricle	0	0	0	0	0	0	0	0	0
Q00 – Q99 XVII Congenital malformations, deformation and chromosomal abnormalities	Q20 – Q28 Congenital malformations of the circulatory system	Q20.3 Discordant ventriculoarterial connection	8	9	5	7	6	8	16	11	13
Q00 – Q99 XVII Congenital malformations, deformation and chromosomal abnormalities	Q20 – Q28 Congenital malformations of the circulatory system	Q20.4 Double inlet ventricle	1	2	1	0	1	1	1	3	0
Q00 – Q99 XVII Congenital malformations, deformation and chromosomal abnormalities	Q20 – Q28 Congenital malformations of the circulatory system	Q20.5 Discordant atrioventricular connection	1	3	1	0	1	0	2	0	0
Q00 – Q99 XVII Congenital malformations, deformation and chromosomal abnormalities	Q20 – Q28 Congenital malformations of the circulatory system	Q20.6 Isomerism of atrial appendages	1	3	0	1	1	0	1	2	0
Q00 – Q99 XVII Congenital malformations, deformation and chromosomal abnormalities	Q20 – Q28 Congenital malformations of the circulatory system	Q20.8 Other congenital malformations of cardiac chambers and connections	2	1	1	0	0	1	2	1	0
Q00 – Q99 XVII Congenital malformations, deformation and chromosomal abnormalities	Q20 – Q28 Congenital malformations of the circulatory system	Q20.9 Congenital malformation of cardiac chambers and connections, unspecified	0	0	0	0	1	2	3	1	3
Q00 – Q99 XVII Congenital malformations, deformation and chromosomal abnormalities	Q20 – Q28 Congenital malformations of the circulatory system	Q21.0 Ventricular septal defect	21	65	55	65	59	71	75	30	38
Q00 – Q99 XVII Congenital malformations, deformation and chromosomal abnormalities	Q20 – Q28 Congenital malformations of the circulatory system	Q21.1 Atrial septal defect	52	50	42	46	33	36	43	45	42
Q00 – Q99 XVII Congenital malformations, deformation and chromosomal abnormalities	Q20 – Q28 Congenital malformations of the circulatory system	Q21.2 Atrioventricular septal defect	9	12	13	10	14	5	13	13	12
Q00 – Q99 XVII Congenital malformations, deformation and chromosomal abnormalities	Q20 – Q28 Congenital malformations of the circulatory system	Q21.3 Tetralogy of Fallot	26	19	12	16	19	26	24	14	17
Q00 – Q99 XVII Congenital malformations, deformation and chromosomal abnormalities	Q20 – Q28 Congenital malformations of the circulatory system	Q21.4 Aortopulmonary septal defect	1	0	0	0	0	0	0	0	0
Q00 – Q99 XVII Congenital malformations, deformation and chromosomal abnormalities	Q20 – Q28 Congenital malformations of the circulatory system	Q21.8 Other congenital malformations of cardiac septa	0	1	0	0	0	0	0	1	0
Q00 – Q99 XVII Congenital malformations, deformation and chromosomal abnormalities	Q20 – Q28 Congenital malformations of the circulatory system	Q21.9 Congenital malformation of cardiac septum, unspecified	0	0	2	1	0	0	2	3	1
Q00 – Q99 XVII Congenital malformations, deformation and chromosomal abnormalities	Q20 – Q28 Congenital malformations of the circulatory system	Q22.0 Pulmonary valve atresia	0	1	0	0	1	0	0	1	1
Q00 – Q99 XVII Congenital malformations, deformation and chromosomal abnormalities	Q20 – Q28 Congenital malformations of the circulatory system	Q22.1 Congenital pulmonary valve stenosis	0	1	0	0	0	1	1	0	0
Q00 – Q99 XVII Congenital malformations, deformation and chromosomal abnormalities	Q20 – Q28 Congenital malformations of the circulatory system	Q22.2 Congenital pulmonary valve insufficiency	0	1	0	1	0	0	0	0	0
Q00 – Q99 XVII Congenital malformations, deformation and chromosomal abnormalities	Q20 – Q28 Congenital malformations of the circulatory system	Q22.3 Other congenital malformations of pulmonary valve	1	1	0	0	0	0	1	2	2
Q00 – Q99 XVII Congenital malformations, deformation and chromosomal abnormalities	Q20 – Q28 Congenital malformations of the circulatory system	Q22.4 Congenital tricuspid stenosis	2	0	2	3	1	2	2	1	2
Q00 – Q99 XVII Congenital malformations, deformation and chromosomal abnormalities	Q20 – Q28 Congenital malformations of the circulatory system	Q22.5 Ebstein anomaly	2	8	4	6	3	7	6	2	6
Q00 – Q99 XVII Congenital malformations, deformation and chromosomal abnormalities	Q20 – Q28 Congenital malformations of the circulatory system	Q22.6 Hypoplastic right heart syndrome	2	3	0	2	0	0	0	0	0
Q00 – Q99 XVII Congenital malformations, deformation and chromosomal abnormalities	Q20 – Q28 Congenital malformations of the circulatory system	Q22.8 Other congenital malformations of tricuspid valve	1	0	1	0	0	0	0	0	0
Q00 – Q99 XVII Congenital malformations, deformation and chromosomal abnormalities	Q20 – Q28 Congenital malformations of the circulatory system	Q22.9 Congenital malformation of tricuspid valve, unspecified	0	0	2	0	2	0	1	2	1
Q00 – Q99 XVII Congenital malformations, deformation and chromosomal abnormalities	Q20 – Q28 Congenital malformations of the circulatory system	Q23.0 Congenital stenosis of aortic valve	9	1	8	8	5	7	2	3	9
Q00 – Q99 XVII Congenital malformations, deformation and chromosomal abnormalities	Q20 – Q28 Congenital malformations of the circulatory system	Q23.1 Congenital insufficiency of aortic valve	29	34	29	37	40	37	44	49	50
Q00 – Q99 XVII Congenital malformations, deformation and chromosomal abnormalities	Q20 – Q28 Congenital malformations of the circulatory system	Q23.2 Congenital mitral stenosis	1	1	0	0	1	0	1	3	0
Q00 – Q99 XVII Congenital malformations, deformation and chromosomal abnormalities	Q20 – Q28 Congenital malformations of the circulatory system	Q23.3 Congenital mitral insufficiency	0	1	0	0	0	1	1	0	0
Q00 – Q99 XVII Congenital malformations, deformation and chromosomal abnormalities	Q20 – Q28 Congenital malformations of the circulatory system	Q23.4 Hypoplastic left heart syndrome	17	11	20	22	12	16	13	11	10
Q00 – Q99 XVII Congenital malformations, deformation and chromosomal abnormalities	Q20 – Q28 Congenital malformations of the circulatory system	Q23.8 Other congenital malformations of aortic and mitral valves	0	1	2	0	0	1	1	2	1
Q00 – Q99 XVII Congenital malformations, deformation and chromosomal abnormalities	Q20 – Q28 Congenital malformations of the circulatory system	Q23.9 Congenital malformation of aortic and mitral valves, unspecified	3	3	6	2	1	5	5	2	3
Q00 – Q99 XVII Congenital malformations, deformation and chromosomal abnormalities	Q20 – Q28 Congenital malformations of the circulatory system	Q24.0 Dextrocardia	1	2	3	2	0	1	2	2	1
Q00 – Q99 XVII Congenital malformations, deformation and chromosomal abnormalities	Q20 – Q28 Congenital malformations of the circulatory system	Q24.1 Laevocardia	0	0	0	0	0	0	0	0	0
Q00 – Q99 XVII Congenital malformations, deformation and chromosomal abnormalities	Q20 – Q28 Congenital malformations of the circulatory system	Q24.2 Cor triatriatum	1	0	0	0	0	0	1	0	0
Q00 – Q99 XVII Congenital malformations, deformation and chromosomal abnormalities	Q20 – Q28 Congenital malformations of the circulatory system	Q24.3 Pulmonary infundibular stenosis	0	0	0	0	1	0	0	0	1
Q00 – Q99 XVII Congenital malformations, deformation and chromosomal abnormalities	Q20 – Q28 Congenital malformations of the circulatory system	Q24.4 Congenital subaortic stenosis	1	0	1	1	0	0	0	0	1
Q00 – Q99 XVII Congenital malformations, deformation and chromosomal abnormalities	Q20 – Q28 Congenital malformations of the circulatory system	Q24.5 Malformation of coronary vessels	18	8	6	14	11	9	6	19	19
Q00 – Q99 XVII Congenital malformations, deformation and chromosomal abnormalities	Q20 – Q28 Congenital malformations of the circulatory system	Q24.6 Congenital heart block	2	1	0	2	2	0	1	1	2
Q00 – Q99 XVII Congenital malformations, deformation and chromosomal abnormalities	Q20 – Q28 Congenital malformations of the circulatory system	Q24.8 Other specified congenital malformations of heart	4	10	5	10	5	11	11	2	3
Q00 – Q99 XVII Congenital malformations, deformation and chromosomal abnormalities	Q20 – Q28 Congenital malformations of the circulatory system	Q24.9 Congenital malformation of heart, unspecified	117	130	102	97	124	104	109	108	99
Q00 – Q99 XVII Congenital malformations, deformation and chromosomal abnormalities	Q20 – Q28 Congenital malformations of the circulatory system	Q25.0 Patent ductus arteriosus	2	6	0	4	2	2	1	1	0
Q00 – Q99 XVII Congenital malformations, deformation and chromosomal abnormalities	Q20 – Q28 Congenital malformations of the circulatory system	Q25.1 Coarctation of aorta	8	7	7	7	2	6	6	8	7
Q00 – Q99 XVII Congenital malformations, deformation and chromosomal abnormalities	Q20 – Q28 Congenital malformations of the circulatory system	Q25.2 Atresia of aorta	0	0	0	0	0	0	0	0	0
Q00 – Q99 XVII Congenital malformations, deformation and chromosomal abnormalities	Q20 – Q28 Congenital malformations of the circulatory system	Q25.3 Stenosis of aorta	0	0	0	0	0	0	1	0	1
Q00 – Q99 XVII Congenital malformations, deformation and chromosomal abnormalities	Q20 – Q28 Congenital malformations of the circulatory system	Q25.4 Other congenital malformations of aorta	4	4	8	5	1	11	8	3	3
Q00 – Q99 XVII Congenital malformations, deformation and chromosomal abnormalities	Q20 – Q28 Congenital malformations of the circulatory system	Q25.5 Atresia of pulmonary artery	7	3	4	3	4	4	6	4	3
Q00 – Q99 XVII Congenital malformations, deformation and chromosomal abnormalities	Q20 – Q28 Congenital malformations of the circulatory system	Q25.6 Stenosis of pulmonary artery	2	4	3	1	9	5	8	3	13
Q00 – Q99 XVII Congenital malformations, deformation and chromosomal abnormalities	Q20 – Q28 Congenital malformations of the circulatory system	Q25.7 Other congenital malformations of pulmonary artery	3	0	0	0	1	0	0	1	0
Q00 – Q99 XVII Congenital malformations, deformation and chromosomal abnormalities	Q20 – Q28 Congenital malformations of the circulatory system	Q25.8 Other congenital malformations of great arteries	1	0	0	0	0	0	0	0	0
Q00 – Q99 XVII Congenital malformations, deformation and chromosomal abnormalities	Q20 – Q28 Congenital malformations of the circulatory system	Q25.9 Congenital malformation of great arteries, unspecified	0	0	0	0	0	0	0	0	0
Q00 – Q99 XVII Congenital malformations, deformation and chromosomal abnormalities	Q20 – Q28 Congenital malformations of the circulatory system	Q26.0 Congenital stenosis of vena cava	0	0	0	0	0	0	0	0	0
Q00 – Q99 XVII Congenital malformations, deformation and chromosomal abnormalities	Q20 – Q28 Congenital malformations of the circulatory system	Q26.1 Persistent left superior vena cava	0	0	0	0	0	0	0	0	0
Q00 – Q99 XVII Congenital malformations, deformation and chromosomal abnormalities	Q20 – Q28 Congenital malformations of the circulatory system	Q26.2 Total anomalous pulmonary venous connection	3	3	1	1	1	1	0	0	2
Q00 – Q99 XVII Congenital malformations, deformation and chromosomal abnormalities	Q20 – Q28 Congenital malformations of the circulatory system	Q26.3 Partial anomalous pulmonary venous connection	0	1	0	1	0	0	2	0	1
Q00 – Q99 XVII Congenital malformations, deformation and chromosomal abnormalities	Q20 – Q28 Congenital malformations of the circulatory system	Q26.4 Anomalous pulmonary venous connection, unspecified	1	2	3	0	2	3	2	0	0
Q00 – Q99 XVII Congenital malformations, deformation and chromosomal abnormalities	Q20 – Q28 Congenital malformations of the circulatory system	Q26.5 Anomalous portal venous connection	0	0	0	0	0	0	0	0	0
Q00 – Q99 XVII Congenital malformations, deformation and chromosomal abnormalities	Q20 – Q28 Congenital malformations of the circulatory system	Q26.6 Portal vein-hepatic artery fistula	1	0	0	0	0	0	0	0	0
Q00 – Q99 XVII Congenital malformations, deformation and chromosomal abnormalities	Q20 – Q28 Congenital malformations of the circulatory system	Q26.8 Other congenital malformations of great veins	0	2	0	0	0	1	1	1	1
Q00 – Q99 XVII Congenital malformations, deformation and chromosomal abnormalities	Q20 – Q28 Congenital malformations of the circulatory system	Q26.9 Congenital malformation of great vein, unspecified	0	0	0	1	0	1	0	0	0
Q00 – Q99 XVII Congenital malformations, deformation and chromosomal abnormalities	Q20 – Q28 Congenital malformations of the circulatory system	Q27.0 Congenital absence and hypoplasia of umbilical artery	0	0	0	0	0	0	0	0	0
Q00 – Q99 XVII Congenital malformations, deformation and chromosomal abnormalities	Q20 – Q28 Congenital malformations of the circulatory system	Q27.1 Congenital renal artery stenosis	0	0	0	0	0	1	0	0	0
Q00 – Q99 XVII Congenital malformations, deformation and chromosomal abnormalities	Q20 – Q28 Congenital malformations of the circulatory system	Q27.2 Other congenital malformations of renal artery	0	0	0	0	0	0	0	0	0
Q00 – Q99 XVII Congenital malformations, deformation and chromosomal abnormalities	Q20 – Q28 Congenital malformations of the circulatory system	Q27.3 Peripheral arteriovenous malformation	14	13	3	9	14	21	13	3	14
Q00 – Q99 XVII Congenital malformations, deformation and chromosomal abnormalities	Q20 – Q28 Congenital malformations of the circulatory system	Q27.4 Congenital phlebectasia	0	0	0	0	0	0	0	0	0
Q00 – Q99 XVII Congenital malformations, deformation and chromosomal abnormalities	Q20 – Q28 Congenital malformations of the circulatory system	Q27.8 Other specified congenital malformations of peripheral vascular system	2	4	1	1	0	0	1	1	0
Q00 – Q99 XVII Congenital malformations, deformation and chromosomal abnormalities	Q20 – Q28 Congenital malformations of the circulatory system	Q27.9 Congenital malformation of peripheral vascular system, unspecified	2	8	6	6	6	4	7	8	5
Q00 – Q99 XVII Congenital malformations, deformation and chromosomal abnormalities	Q20 – Q28 Congenital malformations of the circulatory system	Q28.0 Arteriovenous malformation of precerebral vessels	0	2	4	1	1	1	2	2	1
Q00 – Q99 XVII Congenital malformations, deformation and chromosomal abnormalities	Q20 – Q28 Congenital malformations of the circulatory system	Q28.1 Other malformations of precerebral vessels	0	0	0	0	0	0	0	0	0
Q00 – Q99 XVII Congenital malformations, deformation and chromosomal abnormalities	Q20 – Q28 Congenital malformations of the circulatory system	Q28.2 Arteriovenous malformation of cerebral vessels	7	1	2	3	5	4	1	3	13
Q00 – Q99 XVII Congenital malformations, deformation and chromosomal abnormalities	Q20 – Q28 Congenital malformations of the circulatory system	Q28.3 Other malformations of cerebral vessels	3	5	5	1	2	0	3	4	3
Q00 – Q99 XVII Congenital malformations, deformation and chromosomal abnormalities	Q20 – Q28 Congenital malformations of the circulatory system	Q28.8 Other specified congenital malformations of circulatory system	0	0	1	0	0	0	0	0	0
Q00 – Q99 XVII Congenital malformations, deformation and chromosomal abnormalities	Q20 – Q28 Congenital malformations of the circulatory system	Q28.9 Congenital malformation of circulatory system, unspecified	0	0	0	0	0	0	0	0	0
R00 – R99 XVIII Symptoms, signs and abnormal clinical and laboratory findings, not elsewhere classified	R00 – R09 Symptoms and signs involving the circulatory and respiratory systems	R00.0 Tachycardia, unspecified	0	0	0	0	0	0	0	0	0
R00 – R99 XVIII Symptoms, signs and abnormal clinical and laboratory findings, not elsewhere classified	R00 – R09 Symptoms and signs involving the circulatory and respiratory systems	R00.1 Bradycardia, unspecified	0	0	0	0	2	1	0	0	0
R00 – R99 XVIII Symptoms, signs and abnormal clinical and laboratory findings, not elsewhere classified	R00 – R09 Symptoms and signs involving the circulatory and respiratory systems	R00.2 Palpitations	0	0	0	0	0	0	0	0	0
R00 – R99 XVIII Symptoms, signs and abnormal clinical and laboratory findings, not elsewhere classified	R00 – R09 Symptoms and signs involving the circulatory and respiratory systems	R00.8 Other and unspecified abnormalities of heart beat	0	0	0	0	0	0	0	1	0
R00 – R99 XVIII Symptoms, signs and abnormal clinical and laboratory findings, not elsewhere classified	R00 – R09 Symptoms and signs involving the circulatory and respiratory systems	R01.0 Benign and innocent cardiac murmurs	0	0	0	0	0	0	0	0	0
R00 – R99 XVIII Symptoms, signs and abnormal clinical and laboratory findings, not elsewhere classified	R00 – R09 Symptoms and signs involving the circulatory and respiratory systems	R01.1 Cardiac murmur, unspecified	0	0	0	0	0	0	0	0	0
R00 – R99 XVIII Symptoms, signs and abnormal clinical and laboratory findings, not elsewhere classified	R00 – R09 Symptoms and signs involving the circulatory and respiratory systems	R01.2 Other cardiac sounds	0	0	0	0	0	0	0	0	0
R00 – R99 XVIII Symptoms, signs and abnormal clinical and laboratory findings, not elsewhere classified	R00 – R09 Symptoms and signs involving the circulatory and respiratory systems	R95.05 Sudden infant death syndrome with mention of autopsy	159	128	101	126	77	97	83	88	83
R00 – R99 XVIII Symptoms, signs and abnormal clinical and laboratory findings, not elsewhere classified	R00 – R09 Symptoms and signs involving the circulatory and respiratory systems	R95.9 Sudden infant death syndrome without mention of autopsy
R00 – R99 XVIII Symptoms, signs and abnormal clinical and laboratory findings, not elsewhere classified	R00 – R09 Symptoms and signs involving the circulatory and respiratory systems	R96.0 Instantaneous death	84	104	94	70	34	39	63	94	99
R00 – R99 XVIII Symptoms, signs and abnormal clinical and laboratory findings, not elsewhere classified	R00 – R09 Symptoms and signs involving the circulatory and respiratory systems	R96.1 Death occuring less than 24 hours from onset of symptoms, not otherwise explained	1	0	0	0	0	0	0	0	0
R00 – R99 XVIII Symptoms, signs and abnormal clinical and laboratory findings, not elsewhere classified	R00 – R09 Symptoms and signs involving the circulatory and respiratory systems	R98 Unattended death	0	0	0	0	0	0	0	0	0
R00 – R99 XVIII Symptoms, signs and abnormal clinical and laboratory findings, not elsewhere classified	R00 – R09 Symptoms and signs involving the circulatory and respiratory systems	R99 Other ill-defined and unspecified causes of mortality	1086	1160	1117	1146	1196	1309	1235	1237	1119
